# Supplementary material for: To travel is to live: embracing the emerging field of travel psychiatry
Source: BJPsych Bull. 2021 Jun;45(3):167–70. doi: 10.1192/bjb.2020.32 (PMC9027445; doi:10.1192/bjb.2020.32)
Supplement: Supplementary file 1 [file S2056469420000327sup.zip]

Archive with 3 entries (3 files):
- S2056469420000327sup001.pdf
- S2056469420000327sup002.pdf
- S2056469420000327sup003.pdf
